# Supplementary material for: LDLR is used as a cell entry receptor by multiple alphaviruses
Source: Nat Commun. 2024 Jan 20;15:622. doi: 10.1038/s41467-024-44872-5 (PMC10799924; doi:10.1038/s41467-024-44872-5)
Supplement: Supplementary file 4 — Source data [file 41467_2024_44872_MOESM4_ESM.xlsx]

## Sheet: fig1a
		Fig. 1a Overexpression of LDLR significantly promotes the infection of various alphaviruses.
		Viral RNA (vRNA) levels
			Vector	LDLR	LDLRAD3	TIMD4
		Repeat 1	95.0439	139560	66.742	5875.61
		Repeat 2	109.177	132032	72.5309	5875.61
		Repeat 3	96.3707	122339	68.6184	3237.18
		Repeat 4	90.7519	109780	97.2655	2436.38
		Repeat 5	110.191	108819	130.134	2593.21
		Repeat 6	102.811	109086	131.039	2453.32
		Mean	100.7	120269	94.39	3745
		Std. Deviation	7.951	13274	30.12	1676
		Std. Error of Mean	3.246	5419	12.3	684.2
		Unpaired t test
				Vector VS LDLR	Vector VS LDLRAD3	Vector VS TIMD4	LDLR VS TIMD4
		P value		<0.0001	0.6291	0.0003	<0.0001
		P value summary		****	ns	***	****
		Significantly different (P < 0.05)?		Yes	No	Yes	Yes
		One- or two-tailed P value?		Two-tailed	Two-tailed	Two-tailed	Two-tailed

## Sheet: fig1b
	Fig. 1b Overexpression of LDLR significantly promotes the infection of various alphaviruses.
		Vector	LDLR	LDLRAD3	TIMD4
	Repeat 1	6.5	8.5	6	7.33
	Repeat 2	6.5	8.5	6.33	7.33
	Repeat 3	6.33	8.33	6	7.67
	Repeat 4	5.33	8	6	6.67
	Repeat 5	5.673	7.5	6	6.5
	Repeat 6	5.673	7.5	6.5	7.5
	Mean	6.001	8.055	6.138	7.167
	Std. Deviation	0.5043	0.4671	0.2209	0.4709
	Std. Error of Mean	0.2059	0.1907	0.0902	0.1923
	Unpaired t test
		Vector VS LDLR	Vector VS LDLRAD3	Vector VS TIMD4	LDLR VS TIMD4
	P value	<0.0001	0.5548	0.002	0.0083
	P value summary	****	ns	**	**
	Significantly different (P < 0.05)?	Yes	No	Yes	Yes
	One- or two-tailed P value?	Two-tailed	Two-tailed	Two-tailed	Two-tailed
	Measured by TCID50

## Sheet: fig1c
	Fig. 1c Overexpression of LDLR significantly promotes the infection of various alphaviruses.
		WT	LDLRAD3	MXRA8	LDLR
	Repeat 1	10.9	8.42	34.6	21.4
	Repeat 2	9.71	13.7	39.5	39.3
	Repeat 3	10.7	15.4	39.8	38.3
	Repeat 4	10.3	14.1	40.2	32.6
	Repeat 5	10.1	8.21	47.9	36
	Repeat 6	9.86	9.02	48.3	34.6
	Mean	10.26	11.48	41.72	33.7
	Std. Deviation	0.4675	3.264	5.35	6.498
	Std. Error of Mean	0.1909	1.333	2.184	2.653
	Unpaired t test
			WT VS LDLRAD3	WT VS MXRA8	WT VS LDLR
	P value		0.3886	<0.0001	<0.0001
	P value summary		ns	****	****
	Significantly different (P < 0.05)?		No	Yes	Yes
	One- or two-tailed P value?		Two-tailed	Two-tailed	Two-tailed
	Measured by flow cytometry (BD Accuri@ C6)

## Sheet: fig1d
	Fig. 1d Overexpression of LDLR significantly promotes the infection of various alphaviruses.
		WT	LDLRAD3	MXRA8	LDLR
	Repeat 1	7.19	10.7	7.3	70.3
	Repeat 2	8.71	11.5	7.23	61.2
	Repeat 3	9.82	8.94	8.33	73
	Repeat 4	7.61	9.99	7.24	66.7
	Repeat 5	4.22	3.38	7.13	70.1
	Repeat 6	4.56	3.16	8	65
	Mean	7.018	7.945	7.538	67.72
	Std. Deviation	2.234	3.718	0.4995	4.27
	Std. Error of Mean	0.9122	1.518	0.2039	1.743
	Unpaired t test
			WT VS LDLRAD3	WT VS MXRA8	WT VS LDLR
	P value		0.6122	0.5902	<0.0001
	P value summary		ns	ns	****
	Significantly different (P < 0.05)?		No	No	Yes
	One- or two-tailed P value?		Two-tailed	Two-tailed	Two-tailed
	Measured by flow cytometry (BD Accuri@ C6)

## Sheet: fig1e
	Fig. 1e Overexpression of LDLR significantly promotes the infection of various alphaviruses.
		WT	LDLRAD3	MXRA8	LDLR
	Repeat 1	1.63	1.57	13.8	10.3
	Repeat 2	1.26	1.75	14.4	8.43
	Repeat 3	2.98	1.63	15.7	7.72
	Repeat 4	1.48	2.12	10.6	7.64
	Repeat 5	2.08	1.5	10.9	7.01
	Repeat 6	2.46	2.62	9.74	6.82
	Mean	1.982	1.865	12.52	7.987
	Std. Deviation	0.6529	0.4298	2.422	1.269
	Std. Error of Mean	0.2665	0.1755	0.9887	0.5181
	Unpaired t test
			WT VS LDLRAD3	WT VS MXRA8	WT VS LDLR
	P value		0.7223	<0.0001	<0.0001
	P value summary		ns	****	****
	Significantly different (P < 0.05)?		No	Yes	Yes
	One- or two-tailed P value?		Two-tailed	Two-tailed	Two-tailed
	Measured by flow cytometry (BD Accuri@ C6)

## Sheet: fig1f
	Fig. 1f Overexpression of LDLR significantly promotes the infection of various alphaviruses.
		WT	LDLRAD3	MXRA8	LDLR
	Repeat 1	11.9	9.11	38	10.8
	Repeat 2	11.9	10.5	39.9	9.23
	Repeat 3	11.7	13.91	37.4	13
	Repeat 4	11.6	9.28	39.1	11.8
	Repeat 5	12.3	9.3	37.1	12.9
	Repeat 6	11.7	13.46	37.2	16.9
	Mean	11.85	10.93	38.12	12.44
	Std. Deviation	0.251	2.198	1.144	2.601
	Std. Error of Mean	0.1025	0.8974	0.4672	1.062
	Unpaired t test
			WT VS LDLRAD3	WT VS MXRA8	WT VS LDLR
	P value		0.3307	<0.0001	0.5934
	P value summary		ns	****	ns
	Significantly different (P < 0.05)?		No	Yes	No
	One- or two-tailed P value?		Two-tailed	Two-tailed	Two-tailed
	Measured by flow cytometry (BD Accuri@ C6)

## Sheet: fig1g
	Fig. 1g Overexpression of LDLR significantly promotes the infection of various alphaviruses.
		WT	LDLRAD3	MXRA8	LDLR
	Repeat 1	13.3	40.7	17.7	13.6
	Repeat 2	16.6	39	12.4	13.4
	Repeat 3	12.8	39.5	14.9	12.8
	Repeat 4	14.8	38.9	14.3	14.8
	Repeat 5	15.1	38.3	14.9	14.5
	Repeat 6	13.9	35.8	8.64	16.3
	Mean	14.42	38.7	13.81	14.23
	Std. Deviation	1.379	1.633	3.048	1.25
	Std. Error of Mean	0.563	0.6668	1.245	0.5103
	Unpaired t test
			WT VS LDLRAD3	WT VS MXRA8	WT VS LDLR
	P value		<0.0001	0.6647	0.8142
	P value summary		****	ns	ns
	Significantly different (P < 0.05)?		Yes	No	No
	One- or two-tailed P value?		Two-tailed	Two-tailed	Two-tailed
	Measured by flow cytometry (BD Accuri@ C6)

## Sheet: fig1h
	Fig. 1h Overexpression of LDLR significantly promotes the infection of various alphaviruses.
		WT	LDLRAD3	MXRA8	LDLR
	Repeat 1	1.96	4.01	31	5.76
	Repeat 2	1.16	4.1	29.3	5.4
	Repeat 3	3.43	3.93	29.1	5.85
	Repeat 4	3.2	3.16	32	6.4
	Repeat 5	0.23	1.64	31.7	6.13
	Repeat 6	1	1.46	32	5.71
	Mean	1.83	3.05	30.85	5.875
	Std. Deviation	1.277	1.211	1.331	0.3485
	Std. Error of Mean	0.5213	0.4942	0.5433	0.1423
	Unpaired t test
			WT VS LDLRAD3	WT VS MXRA8	WT VS LDLR
	P value		0.1203	<0.0001	<0.0001
	P value summary		ns	****	****
	Significantly different (P < 0.05)?		No	Yes	Yes
	One- or two-tailed P value?		Two-tailed	Two-tailed	Two-tailed
	Measured by flow cytometry (BD Accuri@ C6)

## Sheet: fig1i
	Fig. 1i Overexpression of LDLR significantly promotes the infection of various alphaviruses.
		WT	LDLRAD3	MXRA8	LDLR
	Repeat 1	2.51	1.55	12.6	2.72
	Repeat 2	2.61	2.31	13.5	2.33
	Repeat 3	3.27	2.66	12.4	2.45
	Repeat 4	3.63	2.62	12.5	2.84
	Repeat 5	1.89	2.52	11.6	2.76
	Repeat 6	2.97	3.07	10.9	4.32
	Mean	2.813	2.455	12.25	2.903
	Std. Deviation	0.6142	0.5083	0.8961	0.721
	Std. Error of Mean	0.2507	0.2075	0.3658	0.2944
	Unpaired t test
			WT VS LDLRAD3	WT VS MXRA8	WT VS LDLR
	P value		0.2967	<0.0001	0.8206
	P value summary		ns	****	ns
	Significantly different (P < 0.05)?		No	Yes	No
	One- or two-tailed P value?		Two-tailed	Two-tailed	Two-tailed
	Measured by flow cytometry (BD Accuri@ C6)

## Sheet: fig1j
	Fig. 1j Overexpression of LDLR significantly promotes the infection of various alphaviruses.
		WT	LDLRAD3	MXRA8	LDLR
	Repeat 1	10.2	8.17	60.3	7.63
	Repeat 2	8.08	12.7	66.3	9.39
	Repeat 3	9.14	10.435	58.2	8.51
	Repeat 4	12.1	14.4	66.7	10.5
	Repeat 5	13.2	13	66.3	12.6
	Repeat 6	12.8	12.4	66	11.1
	Mean	10.92	11.85	63.97	9.955
	Std. Deviation	2.092	2.209	3.72	1.812
	Std. Error of Mean	0.854	0.9018	1.519	0.7398
	Unpaired t test
			WT VS LDLRAD3	WT VS MXRA8	WT VS LDLR
	P value		0.4708	<0.0001	0.413
	P value summary		ns	****	ns
	Significantly different (P < 0.05)?		No	Yes	No
	One- or two-tailed P value?		Two-tailed	Two-tailed	Two-tailed
	Measured by flow cytometry (BD Accuri@ C6)

[truncated: 75 more sheets: fig1k, fig2a, fig2b, fig 2c, fig 2d, fig 2e, fig 2f, fig 2g, fig 2h, fig 2i, fig 2j, fig 2k, fig 3c, fig 3d, fig 3e, fig 3f, fig 3g, fig 3h, fig 4a, fig 4b …]
